# Supplementary material for: The PGRMC1 Antagonist AG-205 Inhibits Synthesis of Galactosylceramide and Sulfatide
Source: Cells. 2021 Dec 13;10(12):3520. doi: 10.3390/cells10123520 (PMC8700550; doi:10.3390/cells10123520)
Supplement: Supplementary file 1 [file cells-10-03520-s001.zip]

Archive with 1 entries (1 files):
- cells-1484210-supplementary.pdf
